# Supplementary material for: XENOFOOD—An Autoclaved Feed Supplement Containing Autoclavable Antimicrobial Peptides—Exerts Anticoccidial GI Activity, and Causes Bursa Enlargement, but Has No Detectable Harmful Effects in Broiler Cockerels despite In Vitro Detectable Cytotoxicity on LHM Cells
Source: Pathogens. 2023 Mar 14;12(3):458. doi: 10.3390/pathogens12030458 (PMC10059668; doi:10.3390/pathogens12030458)
Supplement: Supplementary file 1 [file pathogens-12-00458-s001.zip]

Archive with 1 entries (1 files):
- pathogens-2207588-supplementary.pdf
